# Supplementary material for: Recombinant Lactaptin Induces Immunogenic Cell Death and Creates an Antitumor Vaccination Effect in Vivo with Enhancement by an IDO Inhibitor
Source: Molecules. 2020 Jun 17;25(12):2804. doi: 10.3390/molecules25122804 (PMC7355630; doi:10.3390/molecules25122804)
Supplement: Supplementary file 1 [file molecules-25-02804-s001.zip]

Archive with 1 entries (1 files):
- molecules-830961-supplementary.JPG
